# Supplementary material for: Enhancing the Sense of Attention from an Assistance Mobile Robot by Improving Eye-Gaze Contact from Its Iconic Face Displayed on a Flat Screen
Source: Sensors (Basel). 2022 Jun 4;22(11):4282. doi: 10.3390/s22114282 (PMC9185237; doi:10.3390/s22114282)
Supplement: Supplementary file 1 [file sensors-22-04282-s001.zip]

Archive with 1 entries (1 files):
- MAH02566.MP4
